# Supplementary material for: Identification and comparison of circular RNAs in preeclampsia
Source: PeerJ. 2021 Apr 20;9:e11299. doi: 10.7717/peerj.11299 (PMC8063878; doi:10.7717/peerj.11299)
Supplement: Supplemental Information 1 — These data were analyzed for full transcriptome sequencing of patients with preeclampsia and the normal group. [file peerj-09-11299-s001.zip]

Archive with 18 entries (15 files):
- down-regulated/
- down-regulated/hsa_circ_0001861.csv
- down-regulated/hsa_circ_0001861.tif
- down-regulated/hsa_circ_0005806.csv
- down-regulated/hsa_circ_0005806.tif
- down-regulated/hsa_circ_0006719.csv
- down-regulated/hsa_circ_0006719.tif
- original data/
- original data/circ original data.xlsx
- up-regulated/
- up-regulated/hsa_circ_0001289.csv
- up-regulated/hsa_circ_0001289.tif
- up-regulated/hsa_circ_0003753.csv
- up-regulated/hsa_circ_0003753.tif
- up-regulated/hsa_circ_0004960.csv
- up-regulated/hsa_circ_0004960.tif
- up-regulated/hsa_circ_0008311.csv
- up-regulated/hsa_circ_0008311.tif
