# Supplementary material for: Identification and comparison of circular RNAs in preeclampsia
Source: PeerJ. 2021 Apr 20;9:e11299. doi: 10.7717/peerj.11299 (PMC8063878; doi:10.7717/peerj.11299)
Supplement: Supplemental Information 1 — These data were analyzed for full transcriptome sequencing of patients with preeclampsia and the normal group. [file peerj-09-11299-s001.zip › original data/circ original data.xlsx]

## Sheet: Sheet1
A01	SYBR	circ1	Unkn-01	C5	38.82	38.88	0.686
A02	SYBR	circ3	Unkn-03	C5	37.35	37.4	0.041
A03	SYBR	circ6	Unkn-06	C5	30.27	30.3	0.07
A04	SYBR	circ9	Unkn-09	C5	27.27	27.15	0.126
A05	SYBR	A3	Unkn-11	C5	20.83	20.95	0.127
A06	SYBR	circ3	Unkn-14	C14	33.82	33.42	0.353
A07	SYBR	circ6	Unkn-17	C14	26.26	25.94	0.329
A08	SYBR	circ8	Unkn-19	C14	28.51	28.33	0.174
A09	SYBR	Actin	Unkn-22	C14	24.15	24.11	0.083
B01	SYBR	circ1	Unkn-01	C5	39.59	38.88	0.686
B02	SYBR	circ4	Unkn-04	C5	38.01	38.04	0.647
B03	SYBR	circ6	Unkn-06	C5	30.25	30.3	0.07
B04	SYBR	circ9	Unkn-09	C5	27.18	27.15	0.126
B05	SYBR	circ1	Unkn-12	C14	38.83	38.91	0.103
B06	SYBR	circ3	Unkn-14	C14	33.15	33.42	0.353
B07	SYBR	circ6	Unkn-17	C14	25.96	25.94	0.329
B08	SYBR	circ9	Unkn-20	C14	27.71	27.58	0.182
B09	SYBR	Actin	Unkn-22	C14	24.02	24.11	0.083
C01	SYBR	circ1	Unkn-01	C5	38.23	38.88	0.686
C02	SYBR	circ4	Unkn-04	C5	38.7	38.04	0.647
C03	SYBR	circ7	Unkn-07	C5	31.69	31.06	0.556
C04	SYBR	circ9	Unkn-09	C5	27.02	27.15	0.126
C05	SYBR	circ1	Unkn-12	C14	39.02	38.91	0.103
C06	SYBR	circ4	Unkn-15	C14	33.59	34.88	1.98
C07	SYBR	circ6	Unkn-17	C14	25.6	25.94	0.329
C08	SYBR	circ9	Unkn-20	C14	27.37	27.58	0.182
D01	SYBR	circ2	Unkn-02	C5	38.29	37.82	0.455
D02	SYBR	circ4	Unkn-04	C5	37.41	38.04	0.647
D03	SYBR	circ7	Unkn-07	C5	30.64	31.06	0.556
D04	SYBR	circ10	Unkn-10	C5	20.73	20.71	0.19
D05	SYBR	circ1	Unkn-12	C14	38.87	38.91	0.103
D06	SYBR	circ4	Unkn-15	C14	37.16	34.88	1.98
D07	SYBR	circ7	Unkn-18	C14	30.74	30.75	0.171
D08	SYBR	circ9	Unkn-20	C14	27.67	27.58	0.182
E01	SYBR	circ2	Unkn-02	C5	37.38	37.82	0.455
E02	SYBR	circ5	Unkn-05	C5	33.54	33.82	0.268
E03	SYBR	circ7	Unkn-07	C5	30.85	31.06	0.556
E04	SYBR	circ10	Unkn-10	C5	20.89	20.71	0.19
E05	SYBR	circ2	Unkn-13	C14	38.11	37.98	0.167
E06	SYBR	circ4	Unkn-15	C14	33.88	34.88	1.98
E07	SYBR	circ7	Unkn-18	C14	30.92	30.75	0.171
E08	SYBR	circ10	Unkn-21	C14	21.86	21.78	0.269
F01	SYBR	circ2	Unkn-02	C5	37.78	37.82	0.455
F02	SYBR	circ5	Unkn-05	C5	34.08	33.82	0.268
F03	SYBR	circ8	Unkn-08	C5	28.42	28.34	0.167
F04	SYBR	circ10	Unkn-10	C5	20.51	20.71	0.19
F05	SYBR	circ2	Unkn-13	C14	37.79	37.98	0.167
F06	SYBR	circ5	Unkn-16	C14	32.96	32.96	0.137
F07	SYBR	circ7	Unkn-18	C14	30.58	30.75	0.171
F08	SYBR	circ10	Unkn-21	C14	22.01	21.78	0.269
G01	SYBR	circ3	Unkn-03	C5	37.42	37.4	0.041
G02	SYBR	circ5	Unkn-05	C5	33.84	33.82	0.268
G03	SYBR	circ8	Unkn-08	C5	28.15	28.34	0.167
G04	SYBR	A3	Unkn-11	C5	20.96	20.95	0.127
G05	SYBR	circ2	Unkn-13	C14	38.03	37.98	0.167
G06	SYBR	circ5	Unkn-16	C14	33.1	32.96	0.137
G07	SYBR	circ8	Unkn-19	C14	28.32	28.33	0.174
G08	SYBR	circ10	Unkn-21	C14	21.49	21.78	0.269
H01	SYBR	circ3	Unkn-03	C5	37.41	37.4	0.041
H02	SYBR	circ6	Unkn-06	C5	30.38	30.3	0.07
H03	SYBR	circ8	Unkn-08	C5	28.45	28.34	0.167
H04	SYBR	A3	Unkn-11	C5	21.08	20.95	0.127
H05	SYBR	circ3	Unkn-14	C14	33.29	33.42	0.353
H06	SYBR	circ5	Unkn-16	C14	32.82	32.96	0.137
H07	SYBR	circ8	Unkn-19	C14	28.16	28.33	0.174
H08	SYBR	Actin	Unkn-22	C14	24.17	24.11	0.083

## Sheet: Sheet2
A01	SYBR	circ1	Unkn-01	C6	36.11	36.67	1.3
A02	SYBR	circ3	Unkn-03	C6	33.25	33.65	0.468
A03	SYBR	circ6	Unkn-06	C6	29.92	29.78	0.124
A04	SYBR	circ9	Unkn-09	C6	31.58	31.45	0.138
A05	SYBR	A3	Unkn-11	C6	24.33	24.17	0.27
A06	SYBR	circ3	Unkn-14	C7	33.83	34.02	0.187
A07	SYBR	circ6	Unkn-17	C7	30.41	30.26	0.132
A08	SYBR	circ8	Unkn-19	C7	30.02	29.92	0.087
A09	SYBR	Actin	Unkn-22	C7	24.12	24.23	0.228
B01	SYBR	circ1	Unkn-01	C6	35.75	36.67	1.3
B02	SYBR	circ4	Unkn-04	C6	34.33	34.14	0.413
B03	SYBR	circ6	Unkn-06	C6	29.67	29.78	0.124
B04	SYBR	circ9	Unkn-09	C6	31.47	31.45	0.138
B05	SYBR	circ1	Unkn-12	C7	37.85	37.36	1.728
B06	SYBR	circ3	Unkn-14	C7	34.02	34.02	0.187
B07	SYBR	circ6	Unkn-17	C7	30.2	30.26	0.132
B08	SYBR	circ9	Unkn-20	C7	29	28.83	0.186
B09	SYBR	Actin	Unkn-22	C7	24.08	24.23	0.228
C01	SYBR	circ1	Unkn-01	C6	38.16	36.67	1.3
C02	SYBR	circ4	Unkn-04	C6	34.42	34.14	0.413
C03	SYBR	circ7	Unkn-07	C6	32.02	32.09	0.062
C04	SYBR	circ9	Unkn-09	C6	31.3	31.45	0.138
C05	SYBR	circ1	Unkn-12	C7	38.78	37.36	1.728
C06	SYBR	circ4	Unkn-15	C7	37.78	36.99	1.42
C07	SYBR	circ6	Unkn-17	C7	30.17	30.26	0.132
C08	SYBR	circ9	Unkn-20	C7	28.63	28.83	0.186
D01	SYBR	circ2	Unkn-02	C6	33.75	33.47	0.24
D02	SYBR	circ4	Unkn-04	C6	33.67	34.14	0.413
D03	SYBR	circ7	Unkn-07	C6	32.13	32.09	0.062
D04	SYBR	circ10	Unkn-10	C6	22.78	22.76	0.056
D05	SYBR	circ1	Unkn-12	C7	35.44	37.36	1.728
D06	SYBR	circ4	Unkn-15	C7	37.85	36.99	1.42
D07	SYBR	circ7	Unkn-18	C7	32.37	32.31	0.146
D08	SYBR	circ9	Unkn-20	C7	28.85	28.83	0.186
E01	SYBR	circ2	Unkn-02	C6	33.34	33.47	0.24
E02	SYBR	circ5	Unkn-05	C6	32.63	32.73	0.088
E03	SYBR	circ7	Unkn-07	C6	32.11	32.09	0.062
E04	SYBR	circ10	Unkn-10	C6	22.7	22.76	0.056
E05	SYBR	circ2	Unkn-13	C7	33.64	33.18	0.409
E06	SYBR	circ4	Unkn-15	C7	35.36	36.99	1.42
E07	SYBR	circ7	Unkn-18	C7	32.14	32.31	0.146
E08	SYBR	circ10	Unkn-21	C7	23.15	23.14	0.048
F01	SYBR	circ2	Unkn-02	C6	33.32	33.47	0.24
F02	SYBR	circ5	Unkn-05	C6	32.79	32.73	0.088
F03	SYBR	circ8	Unkn-08	C6	29.68	29.62	0.059
F04	SYBR	circ10	Unkn-10	C6	22.81	22.76	0.056
F05	SYBR	circ2	Unkn-13	C7	33.03	33.18	0.409
F06	SYBR	circ5	Unkn-16	C7	34.67	34.35	0.293
F07	SYBR	circ7	Unkn-18	C7	32.42	32.31	0.146
F08	SYBR	circ10	Unkn-21	C7	23.08	23.14	0.048
G01	SYBR	circ3	Unkn-03	C6	33.54	33.65	0.468
G02	SYBR	circ5	Unkn-05	C6	32.76	32.73	0.088
G03	SYBR	circ8	Unkn-08	C6	29.56	29.62	0.059
G04	SYBR	A3	Unkn-11	C6	24.32	24.17	0.27
G05	SYBR	circ2	Unkn-13	C7	32.87	33.18	0.409
G06	SYBR	circ5	Unkn-16	C7	34.1	34.35	0.293
G07	SYBR	circ8	Unkn-19	C7	29.88	29.92	0.087
G08	SYBR	circ10	Unkn-21	C7	23.17	23.14	0.048
H01	SYBR	circ3	Unkn-03	C6	34.17	33.65	0.468
H02	SYBR	circ6	Unkn-06	C6	29.75	29.78	0.124
H03	SYBR	circ8	Unkn-08	C6	29.63	29.62	0.059
H04	SYBR	A3	Unkn-11	C6	23.85	24.17	0.27
H05	SYBR	circ3	Unkn-14	C7	34.21	34.02	0.187
H06	SYBR	circ5	Unkn-16	C7	34.28	34.35	0.293
H07	SYBR	circ8	Unkn-19	C7	29.86	29.92	0.087
H08	SYBR	Actin	Unkn-22	C7	24.49	24.23	0.228

## Sheet: Sheet3
A01	SYBR	circ1	Unkn-01	c8	27.64	27.58	0.051
A02	SYBR	circ4	Unkn-03	c8	29.45	29.29	0.137
A03	SYBR	circ9	Unkn-06	c8	28.55	28.34	0.212
A04	SYBR	circ1	Unkn-09	c13	27.7	27.73	0.034
A05	SYBR	circ4	Unkn-11	c13	29.37	29.38	0.102
A06	SYBR	circ9	Unkn-14	c13	28.56	28.67	0.124
A07	SYBR	circ1	Unkn-17	p14	26.08	26.04	0.04
A08	SYBR	circ4	Unkn-19	p14	28.44	28.44	0.026
A09	SYBR	circ9	Unkn-22	p14	27.25	27.26	0.044
A10	SYBR	circ1	Unkn-25	p16	27.32	27.34	0.051
A11	SYBR	circ4	Unkn-27	p16	29.96	29.54	0.369
A12	SYBR	circ9	Unkn-30	p16	27.62	27.63	0.047
B01	SYBR	circ1	Unkn-01	c8	27.55	27.58	0.051
B02	SYBR	circ5	Unkn-04	c8	26.58	26.55	0.036
B03	SYBR	circ9	Unkn-06	c8	28.34	28.34	0.212
B04	SYBR	circ1	Unkn-09	c13	27.77	27.73	0.034
B05	SYBR	circ5	Unkn-12	c13	27.1	27.06	0.058
B06	SYBR	circ9	Unkn-14	c13	28.8	28.67	0.124
B07	SYBR	circ1	Unkn-17	p14	26	26.04	0.04
B08	SYBR	circ5	Unkn-20	p14	24.65	24.65	0.033
B09	SYBR	circ9	Unkn-22	p14	27.3	27.26	0.044
B10	SYBR	circ1	Unkn-25	p16	27.39	27.34	0.051
B11	SYBR	circ5	Unkn-28	p16	26.33	26.3	0.039
B12	SYBR	circ9	Unkn-30	p16	27.68	27.63	0.047
C01	SYBR	circ1	Unkn-01	c8	27.55	27.58	0.051
C02	SYBR	circ5	Unkn-04	c8	26.57	26.55	0.036
C03	SYBR	circ10	Unkn-07	c8	25.52	25.49	0.037
C04	SYBR	circ1	Unkn-09	c13	27.72	27.73	0.034
C05	SYBR	circ5	Unkn-12	c13	26.99	27.06	0.058
C06	SYBR	circ10	Unkn-15	c13	25.51	25.56	0.047
C07	SYBR	circ1	Unkn-17	p14	26.05	26.04	0.04
C08	SYBR	circ5	Unkn-20	p14	24.62	24.65	0.033
C09	SYBR	circ10	Unkn-23	p14	25.74	25.65	0.087
C10	SYBR	circ1	Unkn-25	p16	27.3	27.34	0.051
C11	SYBR	circ5	Unkn-28	p16	26.26	26.3	0.039
C12	SYBR	circ10	Unkn-31	p16	27.03	26.93	0.102
D01	SYBR	fcirc3	Unkn-02	c8	27.34	27.36	0.023
D02	SYBR	circ5	Unkn-04	c8	26.51	26.55	0.036
D03	SYBR	circ10	Unkn-07	c8	25.51	25.49	0.037
D04	SYBR	fcirc3	Unkn-10	c13	28.11	28.03	0.077
D05	SYBR	circ5	Unkn-12	c13	27.08	27.06	0.058
D06	SYBR	circ10	Unkn-15	c13	25.55	25.56	0.047
D07	SYBR	fcirc3	Unkn-18	p14	25.61	25.66	0.048
D08	SYBR	circ5	Unkn-20	p14	24.69	24.65	0.033
D09	SYBR	circ10	Unkn-23	p14	25.57	25.65	0.087
D10	SYBR	fcirc3	Unkn-26	p16	26	26.05	0.041
D11	SYBR	circ5	Unkn-28	p16	26.31	26.3	0.039
D12	SYBR	circ10	Unkn-31	p16	26.93	26.93	0.102
E01	SYBR	fcirc3	Unkn-02	c8	27.34	27.36	0.023
E02	SYBR	circ7	Unkn-05	c8	26.66	26.66	0.106
E03	SYBR	circ10	Unkn-07	c8	25.45	25.49	0.037
E04	SYBR	fcirc3	Unkn-10	c13	27.96	28.03	0.077
E05	SYBR	circ7	Unkn-13	c13	26.81	26.72	0.076
E06	SYBR	circ10	Unkn-15	c13	25.6	25.56	0.047
E07	SYBR	fcirc3	Unkn-18	p14	25.68	25.66	0.048
E08	SYBR	circ7	Unkn-21	p14	26.41	26.37	0.039
E09	SYBR	circ10	Unkn-23	p14	25.63	25.65	0.087
E10	SYBR	fcirc3	Unkn-26	p16	26.06	26.05	0.041
E11	SYBR	circ7	Unkn-29	p16	27.42	27.35	0.06
E12	SYBR	circ10	Unkn-31	p16	26.82	26.93	0.102
F01	SYBR	fcirc3	Unkn-02	c8	27.38	27.36	0.023
F02	SYBR	circ7	Unkn-05	c8	26.56	26.66	0.106
F03	SYBR	a3	Unkn-08	c8	23.61	23.49	0.102
F04	SYBR	fcirc3	Unkn-10	c13	28.02	28.03	0.077
F05	SYBR	circ7	Unkn-13	c13	26.68	26.72	0.076
F06	SYBR	a3	Unkn-16	c13	25.18	25.17	0.048
F07	SYBR	fcirc3	Unkn-18	p14	25.7	25.66	0.048
F08	SYBR	circ7	Unkn-21	p14	26.33	26.37	0.039
F09	SYBR	a3	Unkn-24	p14	20.73	20.69	0.357
F10	SYBR	fcirc3	Unkn-26	p16	26.08	26.05	0.041
F11	SYBR	circ7	Unkn-29	p16	27.3	27.35	0.06
F12	SYBR	a3	Unkn-32	p16	21.14	21.09	0.049
G01	SYBR	circ4	Unkn-03	c8	29.19	29.29	0.137
G02	SYBR	circ7	Unkn-05	c8	26.77	26.66	0.106
G03	SYBR	a3	Unkn-08	c8	23.41	23.49	0.102
G04	SYBR	circ4	Unkn-11	c13	29.28	29.38	0.102
G05	SYBR	circ7	Unkn-13	c13	26.67	26.72	0.076
G06	SYBR	a3	Unkn-16	c13	25.21	25.17	0.048
G07	SYBR	circ4	Unkn-19	p14	28.42	28.44	0.026
G08	SYBR	circ7	Unkn-21	p14	26.36	26.37	0.039
G09	SYBR	a3	Unkn-24	p14	21.03	20.69	0.357
G10	SYBR	circ4	Unkn-27	p16	29.37	29.54	0.369
G11	SYBR	circ7	Unkn-29	p16	27.33	27.35	0.06
G12	SYBR	a3	Unkn-32	p16	21.04	21.09	0.049
H01	SYBR	circ4	Unkn-03	c8	29.24	29.29	0.137
H02	SYBR	circ9	Unkn-06	c8	28.13	28.34	0.212
H03	SYBR	a3	Unkn-08	c8	23.46	23.49	0.102
H04	SYBR	circ4	Unkn-11	c13	29.48	29.38	0.102
H05	SYBR	circ9	Unkn-14	c13	28.65	28.67	0.124
H06	SYBR	a3	Unkn-16	c13	25.11	25.17	0.048
H07	SYBR	circ4	Unkn-19	p14	28.47	28.44	0.026
H08	SYBR	circ9	Unkn-22	p14	27.22	27.26	0.044
H09	SYBR	a3	Unkn-24	p14	20.32	20.69	0.357
H10	SYBR	circ4	Unkn-27	p16	29.29	29.54	0.369
H11	SYBR	circ9	Unkn-30	p16	27.59	27.63	0.047
H12	SYBR	a3	Unkn-32	p16	21.09	21.09	0.049

## Sheet: Sheet4
A01	SYBR	circ1	Unkn-01	c17	27.06	26.97	0.081
A02	SYBR	circ4	Unkn-03	c17	29.51	29.62	0.096
A03	SYBR	circ9	Unkn-06	c17	28.41	28.42	0.013
A04	SYBR	circ1	Unkn-09	p17	28.25	28.42	0.224
A05	SYBR	circ4	Unkn-11	p17	30.8	30.65	0.134
A06	SYBR	circ9	Unkn-14	p17	29.51	29.38	0.126
A07	SYBR	circ1	Unkn-17	c19	28.68	28.78	0.132
A08	SYBR	circ4	Unkn-19	c19	31.3	31.24	0.052
A09	SYBR	circ9	Unkn-22	c19	29.33	29.64	0.536
A10	SYBR	circ1	Unkn-25	p19	28.69	28.62	0.067
A11	SYBR	circ4	Unkn-27	p19	31.21	31.11	0.089
A12	SYBR	circ9	Unkn-30	p19	28.72	28.72	0.099
B01	SYBR	circ1	Unkn-01	c17	26.91	26.97	0.081
B02	SYBR	circ5	Unkn-04	c17	25.8	25.92	0.15
B03	SYBR	circ9	Unkn-06	c17	28.43	28.42	0.013
B04	SYBR	circ1	Unkn-09	p17	28.67	28.42	0.224
B05	SYBR	circ5	Unkn-12	p17	26.83	26.84	0.042
B06	SYBR	circ9	Unkn-14	p17	29.37	29.38	0.126
B07	SYBR	circ1	Unkn-17	c19	28.93	28.78	0.132
B08	SYBR	circ5	Unkn-20	c19	28.08	28.17	0.119
B09	SYBR	circ9	Unkn-22	c19	29.33	29.64	0.536
B10	SYBR	circ1	Unkn-25	p19	28.56	28.62	0.067
B11	SYBR	circ5	Unkn-28	p19	27.9	28.01	0.114
B12	SYBR	circ9	Unkn-30	p19	28.62	28.72	0.099
C01	SYBR	circ1	Unkn-01	c17	26.93	26.97	0.081
C02	SYBR	circ5	Unkn-04	c17	26.09	25.92	0.15
C03	SYBR	circ10	Unkn-07	c17	26.34	26.2	0.128
C04	SYBR	circ1	Unkn-09	p17	28.34	28.42	0.224
C05	SYBR	circ5	Unkn-12	p17	26.81	26.84	0.042
C06	SYBR	circ10	Unkn-15	p17	26.91	26.81	0.093
C07	SYBR	circ1	Unkn-17	c19	28.73	28.78	0.132
C08	SYBR	circ5	Unkn-20	c19	28.3	28.17	0.119
C09	SYBR	circ10	Unkn-23	c19	27.88	27.9	0.049
C10	SYBR	circ1	Unkn-25	p19	28.62	28.62	0.067
C11	SYBR	circ5	Unkn-28	p19	28.02	28.01	0.114
C12	SYBR	circ10	Unkn-31	p19	28	28.08	0.153
D01	SYBR	fcirc3	Unkn-02	c17	26.67	26.59	0.102
D02	SYBR	circ5	Unkn-04	c17	25.88	25.92	0.15
D03	SYBR	circ10	Unkn-07	c17	26.17	26.2	0.128
D04	SYBR	fcirc3	Unkn-10	p17	28.18	28.06	0.105
D05	SYBR	circ5	Unkn-12	p17	26.89	26.84	0.042
D06	SYBR	circ10	Unkn-15	p17	26.74	26.81	0.093
D07	SYBR	fcirc3	Unkn-18	c19	27.72	27.72	0.07
D08	SYBR	circ5	Unkn-20	c19	28.12	28.17	0.119
D09	SYBR	circ10	Unkn-23	c19	27.87	27.9	0.049
D10	SYBR	fcirc3	Unkn-26	p19	27.81	27.8	0.051
D11	SYBR	circ5	Unkn-28	p19	28.13	28.01	0.114
D12	SYBR	circ10	Unkn-31	p19	27.98	28.08	0.153
E01	SYBR	fcirc3	Unkn-02	c17	26.48	26.59	0.102
E02	SYBR	circ7	Unkn-05	c17	27.85	27.8	0.065
E03	SYBR	circ10	Unkn-07	c17	26.09	26.2	0.128
E04	SYBR	fcirc3	Unkn-10	p17	28.02	28.06	0.105
E05	SYBR	circ7	Unkn-13	p17	27.98	28.04	0.079
E06	SYBR	circ10	Unkn-15	p17	26.77	26.81	0.093
E07	SYBR	fcirc3	Unkn-18	c19	27.65	27.72	0.07
E08	SYBR	circ7	Unkn-21	c19	29.02	28.92	0.081
E09	SYBR	circ10	Unkn-23	c19	27.96	27.9	0.049
E10	SYBR	fcirc3	Unkn-26	p19	27.74	27.8	0.051
E11	SYBR	circ7	Unkn-29	p19	29.1	28.73	0.327
E12	SYBR	circ10	Unkn-31	p19	28.25	28.08	0.153
F01	SYBR	fcirc3	Unkn-02	c17	26.63	26.59	0.102
F02	SYBR	circ7	Unkn-05	c17	27.82	27.8	0.065
F03	SYBR	a3	Unkn-08	c17	22.29	22.16	0.175
F04	SYBR	fcirc3	Unkn-10	p17	27.98	28.06	0.105
F05	SYBR	circ7	Unkn-13	p17	28.01	28.04	0.079
F06	SYBR	a3	Unkn-16	p17	23.12	23.14	0.022
F07	SYBR	fcirc3	Unkn-18	c19	27.79	27.72	0.07
F08	SYBR	circ7	Unkn-21	c19	28.89	28.92	0.081
F09	SYBR	a3	Unkn-24	c19	23.34	23.14	0.217
F10	SYBR	fcirc3	Unkn-26	p19	27.84	27.8	0.051
F11	SYBR	circ7	Unkn-29	p19	28.47	28.73	0.327
F12	SYBR	a3	Unkn-32	p19	22.73	22.87	0.142
G01	SYBR	circ4	Unkn-03	c17	29.69	29.62	0.096
G02	SYBR	circ7	Unkn-05	c17	27.72	27.8	0.065
G03	SYBR	a3	Unkn-08	c17	22.22	22.16	0.175
G04	SYBR	circ4	Unkn-11	p17	30.63	30.65	0.134
G05	SYBR	circ7	Unkn-13	p17	28.13	28.04	0.079
G06	SYBR	a3	Unkn-16	p17	23.16	23.14	0.022
G07	SYBR	circ4	Unkn-19	c19	31.22	31.24	0.052
G08	SYBR	circ7	Unkn-21	c19	28.87	28.92	0.081
G09	SYBR	a3	Unkn-24	c19	23.17	23.14	0.217
G10	SYBR	circ4	Unkn-27	p19	31.04	31.11	0.089
G11	SYBR	circ7	Unkn-29	p19	28.62	28.73	0.327
G12	SYBR	a3	Unkn-32	p19	23.02	22.87	0.142
H01	SYBR	circ4	Unkn-03	c17	29.67	29.62	0.096
H02	SYBR	circ9	Unkn-06	c17	28.43	28.42	0.013
H03	SYBR	a3	Unkn-08	c17	21.96	22.16	0.175
H04	SYBR	circ4	Unkn-11	p17	30.53	30.65	0.134
H05	SYBR	circ9	Unkn-14	p17	29.26	29.38	0.126
H06	SYBR	a3	Unkn-16	p17	23.14	23.14	0.022
H07	SYBR	circ4	Unkn-19	c19	31.2	31.24	0.052
H08	SYBR	circ9	Unkn-22	c19	30.26	29.64	0.536
H09	SYBR	a3	Unkn-24	c19	22.91	23.14	0.217
H10	SYBR	circ4	Unkn-27	p19	31.08	31.11	0.089
H11	SYBR	circ9	Unkn-30	p19	28.82	28.72	0.099
H12	SYBR	a3	Unkn-32	p19	22.87	22.87	0.142

## Sheet: Sheet5
A01	SYBR	circ1	Unkn-01	C20	35.45	36.33	1.273
A02	SYBR	circ3	Unkn-03	C20	35.12	34.85	0.311
A03	SYBR	circ6	Unkn-06	C20	30.37	30.2	0.155
A04	SYBR	circ9	Unkn-09	C20	28.77	28.72	0.065
A05	SYBR	A3	Unkn-11	C20	20.65	20.47	0.212
A06	SYBR	circ3	Unkn-14	C21	35.06	35.09	0.046
A07	SYBR	circ6	Unkn-17	C21	31.38	31.4	0.088
A08	SYBR	circ8	Unkn-19	C21	31.27	31.27	0.146
A09	SYBR	Actin	Unkn-22	C21	21.81	21.9	0.082
B01	SYBR	circ1	Unkn-01	C20	37.79	36.33	1.273
B02	SYBR	circ4	Unkn-04	C20	37.39	35.99	1.247
B03	SYBR	circ6	Unkn-06	C20	30.17	30.2	0.155
B04	SYBR	circ9	Unkn-09	C20	28.75	28.72	0.065
B05	SYBR	circ1	Unkn-12	C21	36.19	36.94	1.324
B06	SYBR	circ3	Unkn-14	C21	35.14	35.09	0.046
B07	SYBR	circ6	Unkn-17	C21	31.5	31.4	0.088
B08	SYBR	circ9	Unkn-20	C21	29.25	29.14	0.102
B09	SYBR	Actin	Unkn-22	C21	21.97	21.9	0.082
C01	SYBR	circ1	Unkn-01	C20	35.74	36.33	1.273
C02	SYBR	circ4	Unkn-04	C20	35.62	35.99	1.247
C03	SYBR	circ7	Unkn-07	C20	32.99	32.73	0.223
C04	SYBR	circ9	Unkn-09	C20	28.65	28.72	0.065
C05	SYBR	circ1	Unkn-12	C21	38.47	36.94	1.324
C06	SYBR	circ4	Unkn-15	C21	35.05	36.13	1.587
C07	SYBR	circ6	Unkn-17	C21	31.32	31.4	0.088
C08	SYBR	circ9	Unkn-20	C21	29.12	29.14	0.102
D01	SYBR	circ2	Unkn-02	C20	33.13	32.73	0.351
D02	SYBR	circ4	Unkn-04	C20	34.98	35.99	1.247
D03	SYBR	circ7	Unkn-07	C20	32.63	32.73	0.223
D04	SYBR	circ10	Unkn-10	C20	21.94	21.94	0.108
D05	SYBR	circ1	Unkn-12	C21	36.16	36.94	1.324
D06	SYBR	circ4	Unkn-15	C21	35.39	36.13	1.587
D07	SYBR	circ7	Unkn-18	C21	33.01	33.03	0.025
D08	SYBR	circ9	Unkn-20	C21	29.04	29.14	0.102
E01	SYBR	circ2	Unkn-02	C20	32.5	32.73	0.351
E02	SYBR	circ5	Unkn-05	C20	34.66	34.42	0.209
E03	SYBR	circ7	Unkn-07	C20	32.58	32.73	0.223
E04	SYBR	circ10	Unkn-10	C20	22.05	21.94	0.108
E05	SYBR	circ2	Unkn-13	C21	30.56	30.39	0.443
E06	SYBR	circ4	Unkn-15	C21	37.95	36.13	1.587
E07	SYBR	circ7	Unkn-18	C21	33.06	33.03	0.025
E08	SYBR	circ10	Unkn-21	C21	23.2	23.02	0.161
F01	SYBR	circ2	Unkn-02	C20	32.55	32.73	0.351
F02	SYBR	circ5	Unkn-05	C20	34.31	34.42	0.209
F03	SYBR	circ8	Unkn-08	C20	31.01	30.77	0.273
F04	SYBR	circ10	Unkn-10	C20	21.83	21.94	0.108
F05	SYBR	circ2	Unkn-13	C21	30.73	30.39	0.443
F06	SYBR	circ5	Unkn-16	C21	33.19	33.76	0.597
F07	SYBR	circ7	Unkn-18	C21	33.04	33.03	0.025
F08	SYBR	circ10	Unkn-21	C21	22.98	23.02	0.161
G01	SYBR	circ3	Unkn-03	C20	34.51	34.85	0.311
G02	SYBR	circ5	Unkn-05	C20	34.29	34.42	0.209
G03	SYBR	circ8	Unkn-08	C20	30.82	30.77	0.273
G04	SYBR	A3	Unkn-11	C20	20.52	20.47	0.212
G05	SYBR	circ2	Unkn-13	C21	29.89	30.39	0.443
G06	SYBR	circ5	Unkn-16	C21	33.71	33.76	0.597
G07	SYBR	circ8	Unkn-19	C21	31.41	31.27	0.146
G08	SYBR	circ10	Unkn-21	C21	22.89	23.02	0.161
H01	SYBR	circ3	Unkn-03	C20	34.91	34.85	0.311
H02	SYBR	circ6	Unkn-06	C20	30.06	30.2	0.155
H03	SYBR	circ8	Unkn-08	C20	30.47	30.77	0.273
H04	SYBR	A3	Unkn-11	C20	20.23	20.47	0.212
H05	SYBR	circ3	Unkn-14	C21	35.07	35.09	0.046
H06	SYBR	circ5	Unkn-16	C21	34.38	33.76	0.597
H07	SYBR	circ8	Unkn-19	C21	31.12	31.27	0.146
H08	SYBR	Actin	Unkn-22	C21	21.92	21.9	0.082

## Sheet: Sheet6
A01	SYBR	circ1	Unkn-01	C22	36.2	35.5	0.632
A02	SYBR	circ3	Unkn-03	C22	34.79	35.31	0.475
A03	SYBR	circ6	Unkn-06	C22	29.13	29.13	0.021
A04	SYBR	circ9	Unkn-09	C22	28.4	28.3	0.101
A05	SYBR	A3	Unkn-11	C22	22.4	22	0.372
A06	SYBR	circ3	Unkn-14	C23	38.2	37.24	0.837
A07	SYBR	circ6	Unkn-17	C23	29.04	28.89	0.143
A08	SYBR	circ8	Unkn-19	C23	30.69	30.56	0.163
A09	SYBR	Actin	Unkn-22	C23	22.19	22.23	0.06
B01	SYBR	circ1	Unkn-01	C22	35.31	35.5	0.632
B02	SYBR	circ4	Unkn-04	C22	34.33	34.45	0.119
B03	SYBR	circ6	Unkn-06	C22	29.1	29.13	0.021
B04	SYBR	circ9	Unkn-09	C22	28.29	28.3	0.101
B05	SYBR	circ1	Unkn-12	C23	38.4	37.61	1.369
B06	SYBR	circ3	Unkn-14	C23	36.77	37.24	0.837
B07	SYBR	circ6	Unkn-17	C23	28.86	28.89	0.143
B08	SYBR	circ9	Unkn-20	C23	28.65	28.49	0.19
B09	SYBR	Actin	Unkn-22	C23	22.3	22.23	0.06
C01	SYBR	circ1	Unkn-01	C22	34.98	35.5	0.632
C02	SYBR	circ4	Unkn-04	C22	34.56	34.45	0.119
C03	SYBR	circ7	Unkn-07	C22	31.92	31.95	0.17
C04	SYBR	circ9	Unkn-09	C22	28.2	28.3	0.101
C05	SYBR	circ1	Unkn-12	C23	38.39	37.61	1.369
C06	SYBR	circ4	Unkn-15	C23	35.48	34.44	0.91
C07	SYBR	circ6	Unkn-17	C23	28.76	28.89	0.143
C08	SYBR	circ9	Unkn-20	C23	28.53	28.49	0.19
D01	SYBR	circ2	Unkn-02	C22	32.06	31.81	0.252
D02	SYBR	circ4	Unkn-04	C22	34.45	34.45	0.119
D03	SYBR	circ7	Unkn-07	C22	31.79	31.95	0.17
D04	SYBR	circ10	Unkn-10	C22	22.57	22.49	0.128
D05	SYBR	circ1	Unkn-12	C23	36.03	37.61	1.369
D06	SYBR	circ4	Unkn-15	C23	34.03	34.44	0.91
D07	SYBR	circ7	Unkn-18	C23	32.59	31.58	0.912
D08	SYBR	circ9	Unkn-20	C23	28.28	28.49	0.19
E01	SYBR	circ2	Unkn-02	C22	31.56	31.81	0.252
E02	SYBR	circ5	Unkn-05	C22	33.4	33.25	0.158
E03	SYBR	circ7	Unkn-07	C22	32.13	31.95	0.17
E04	SYBR	circ10	Unkn-10	C22	22.56	22.49	0.128
E05	SYBR	circ2	Unkn-13	C23	32.49	32.63	0.231
E06	SYBR	circ4	Unkn-15	C23	33.81	34.44	0.91
E07	SYBR	circ7	Unkn-18	C23	31.33	31.58	0.912
E08	SYBR	circ10	Unkn-21	C23	22.72	22.58	0.257
F01	SYBR	circ2	Unkn-02	C22	31.81	31.81	0.252
F02	SYBR	circ5	Unkn-05	C22	33.27	33.25	0.158
F03	SYBR	circ8	Unkn-08	C22	29.82	29.83	0.024
F04	SYBR	circ10	Unkn-10	C22	22.34	22.49	0.128
F05	SYBR	circ2	Unkn-13	C23	32.9	32.63	0.231
F06	SYBR	circ5	Unkn-16	C23	32.33	32.39	0.12
F07	SYBR	circ7	Unkn-18	C23	30.81	31.58	0.912
F08	SYBR	circ10	Unkn-21	C23	22.73	22.58	0.257
G01	SYBR	circ3	Unkn-03	C22	35.72	35.31	0.475
G02	SYBR	circ5	Unkn-05	C22	33.09	33.25	0.158
G03	SYBR	circ8	Unkn-08	C22	29.85	29.83	0.024
G04	SYBR	A3	Unkn-11	C22	21.92	22	0.372
G05	SYBR	circ2	Unkn-13	C23	32.5	32.63	0.231
G06	SYBR	circ5	Unkn-16	C23	32.53	32.39	0.12
G07	SYBR	circ8	Unkn-19	C23	30.62	30.56	0.163
G08	SYBR	circ10	Unkn-21	C23	22.28	22.58	0.257
H01	SYBR	circ3	Unkn-03	C22	35.41	35.31	0.475
H02	SYBR	circ6	Unkn-06	C22	29.14	29.13	0.021
H03	SYBR	circ8	Unkn-08	C22	29.8	29.83	0.024
H04	SYBR	A3	Unkn-11	C22	21.67	22	0.372
H05	SYBR	circ3	Unkn-14	C23	36.74	37.24	0.837
H06	SYBR	circ5	Unkn-16	C23	32.32	32.39	0.12
H07	SYBR	circ8	Unkn-19	C23	30.38	30.56	0.163
H08	SYBR	Actin	Unkn-22	C23	22.2	22.23	0.06

## Sheet: Sheet7
A01	SYBR	circ1	Unkn-01	P7	35.77	36.1	0.341
A02	SYBR	circ3	Unkn-03	P7	29.29	32.65	2.912
A03	SYBR	circ6	Unkn-06	P7	30.35	30.35	0.127
A04	SYBR	circ9	Unkn-09	P7	29.01	28.96	0.12
A05	SYBR	A3	Unkn-11	P7	24.35	24.27	0.084
A06	SYBR	circ3	Unkn-14	P8	37.8	36.73	0.946
A07	SYBR	circ6	Unkn-17	P8	30.12	30.22	0.09
A08	SYBR	circ8	Unkn-19	P8	29.9	30.56	0.982
A09	SYBR	Actin	Unkn-22	P8	23.81	23.76	0.132
B01	SYBR	circ1	Unkn-01	P7	36.45	36.1	0.341
B02	SYBR	circ4	Unkn-04	P7	34.72	35.36	0.744
B03	SYBR	circ6	Unkn-06	P7	30.23	30.35	0.127
B04	SYBR	circ9	Unkn-09	P7	29.04	28.96	0.12
B05	SYBR	circ1	Unkn-12	P8	36.08	35.96	0.102
B06	SYBR	circ3	Unkn-14	P8	36.03	36.73	0.946
B07	SYBR	circ6	Unkn-17	P8	30.28	30.22	0.09
B08	SYBR	circ9	Unkn-20	P8	29.25	28.91	0.296
B09	SYBR	Actin	Unkn-22	P8	23.85	23.76	0.132
C01	SYBR	circ1	Unkn-01	P7	36.08	36.1	0.341
C02	SYBR	circ4	Unkn-04	P7	35.19	35.36	0.744
C03	SYBR	circ7	Unkn-07	P7	32.55	32.38	0.155
C04	SYBR	circ9	Unkn-09	P7	28.82	28.96	0.12
C05	SYBR	circ1	Unkn-12	P8	35.89	35.96	0.102
C06	SYBR	circ4	Unkn-15	P8	34.89	35.02	0.48
C07	SYBR	circ6	Unkn-17	P8	30.27	30.22	0.09
C08	SYBR	circ9	Unkn-20	P8	28.73	28.91	0.296
D01	SYBR	circ2	Unkn-02	P7	34.2	34.12	0.122
D02	SYBR	circ4	Unkn-04	P7	36.18	35.36	0.744
D03	SYBR	circ7	Unkn-07	P7	32.31	32.38	0.155
D04	SYBR	circ10	Unkn-10	P7	23.33	23.23	0.085
D05	SYBR	circ1	Unkn-12	P8	35.91	35.96	0.102
D06	SYBR	circ4	Unkn-15	P8	35.55	35.02	0.48
D07	SYBR	circ7	Unkn-18	P8	32.62	32.48	0.123
D08	SYBR	circ9	Unkn-20	P8	28.76	28.91	0.296
E01	SYBR	circ2	Unkn-02	P7	33.98	34.12	0.122
E02	SYBR	circ5	Unkn-05	P7	34.15	33.8	0.43
E03	SYBR	circ7	Unkn-07	P7	32.26	32.38	0.155
E04	SYBR	circ10	Unkn-10	P7	23.18	23.23	0.085
E05	SYBR	circ2	Unkn-13	P8	33.91	33.76	0.142
E06	SYBR	circ4	Unkn-15	P8	34.62	35.02	0.48
E07	SYBR	circ7	Unkn-18	P8	32.4	32.48	0.123
E08	SYBR	circ10	Unkn-21	P8	23.15	23.01	0.154
F01	SYBR	circ2	Unkn-02	P7	34.18	34.12	0.122
F02	SYBR	circ5	Unkn-05	P7	33.92	33.8	0.43
F03	SYBR	circ8	Unkn-08	P7	29.92	29.92	0.046
F04	SYBR	circ10	Unkn-10	P7	23.19	23.23	0.085
F05	SYBR	circ2	Unkn-13	P8	33.74	33.76	0.142
F06	SYBR	circ5	Unkn-16	P8	36.13	35.83	0.365
F07	SYBR	circ7	Unkn-18	P8	32.42	32.48	0.123
F08	SYBR	circ10	Unkn-21	P8	23.04	23.01	0.154
G01	SYBR	circ3	Unkn-03	P7	34.28	32.65	2.912
G02	SYBR	circ5	Unkn-05	P7	33.32	33.8	0.43
G03	SYBR	circ8	Unkn-08	P7	29.96	29.92	0.046
G04	SYBR	A3	Unkn-11	P7	24.29	24.27	0.084
G05	SYBR	circ2	Unkn-13	P8	33.63	33.76	0.142
G06	SYBR	circ5	Unkn-16	P8	35.93	35.83	0.365
G07	SYBR	circ8	Unkn-19	P8	31.69	30.56	0.982
G08	SYBR	circ10	Unkn-21	P8	22.85	23.01	0.154
H01	SYBR	circ3	Unkn-03	P7	34.39	32.65	2.912
H02	SYBR	circ6	Unkn-06	P7	30.48	30.35	0.127
H03	SYBR	circ8	Unkn-08	P7	29.87	29.92	0.046
H04	SYBR	A3	Unkn-11	P7	24.18	24.27	0.084
H05	SYBR	circ3	Unkn-14	P8	36.35	36.73	0.946
H06	SYBR	circ5	Unkn-16	P8	35.42	35.83	0.365
H07	SYBR	circ8	Unkn-19	P8	30.1	30.56	0.982
H08	SYBR	Actin	Unkn-22	P8	23.61	23.76	0.132

## Sheet: Sheet8
A01	SYBR	circ1	Unkn-01	P12	35.19	35.13	0.543
A02	SYBR	circ3	Unkn-03	P12	34.07	33.9	0.159
A03	SYBR	circ6	Unkn-06	P12	30.22	30.21	0.01
A04	SYBR	circ9	Unkn-09	P12	29.64	29.55	0.103
A05	SYBR	A3	Unkn-11	P12	24.81	24.81	0.145
A06	SYBR	circ3	Unkn-14	P13	34.23	33.95	0.425
A07	SYBR	circ6	Unkn-17	P13	31.11	31.13	0.103
A08	SYBR	circ8	Unkn-19	P13	31.01	30.91	0.174
A09	SYBR	Actin	Unkn-22	P13	25.76	25.71	0.171
B01	SYBR	circ1	Unkn-01	P12	35.64	35.13	0.543
B02	SYBR	circ4	Unkn-04	P12	34.04	33.48	0.491
B03	SYBR	circ6	Unkn-06	P12	30.2	30.21	0.01
B04	SYBR	circ9	Unkn-09	P12	29.56	29.55	0.103
B05	SYBR	circ1	Unkn-12	P13	35.6	35.8	0.192
B06	SYBR	circ3	Unkn-14	P13	33.46	33.95	0.425
B07	SYBR	circ6	Unkn-17	P13	31.24	31.13	0.103
B08	SYBR	circ9	Unkn-20	P13	29.66	29.75	0.097
B09	SYBR	Actin	Unkn-22	P13	25.85	25.71	0.171
C01	SYBR	circ1	Unkn-01	P12	34.56	35.13	0.543
C02	SYBR	circ4	Unkn-04	P12	33.26	33.48	0.491
C03	SYBR	circ7	Unkn-07	P12	31.75	31.75	0.098
C04	SYBR	circ9	Unkn-09	P12	29.44	29.55	0.103
C05	SYBR	circ1	Unkn-12	P13	35.82	35.8	0.192
C06	SYBR	circ4	Unkn-15	P13	35.2	34.52	0.618
C07	SYBR	circ6	Unkn-17	P13	31.03	31.13	0.103
C08	SYBR	circ9	Unkn-20	P13	29.85	29.75	0.097
D01	SYBR	circ2	Unkn-02	P12	27.21	27.08	0.13
D02	SYBR	circ4	Unkn-04	P12	33.13	33.48	0.491
D03	SYBR	circ7	Unkn-07	P12	31.85	31.75	0.098
D04	SYBR	circ10	Unkn-10	P12	23.84	23.73	0.147
D05	SYBR	circ1	Unkn-12	P13	35.98	35.8	0.192
D06	SYBR	circ4	Unkn-15	P13	34.38	34.52	0.618
D07	SYBR	circ7	Unkn-18	P13	32.62	32.47	0.127
D08	SYBR	circ9	Unkn-20	P13	29.75	29.75	0.097
E01	SYBR	circ2	Unkn-02	P12	27.08	27.08	0.13
E02	SYBR	circ5	Unkn-05	P12	29.59	29.78	0.18
E03	SYBR	circ7	Unkn-07	P12	31.65	31.75	0.098
E04	SYBR	circ10	Unkn-10	P12	23.78	23.73	0.147
E05	SYBR	circ2	Unkn-13	P13	27.09	26.95	0.2
E06	SYBR	circ4	Unkn-15	P13	33.99	34.52	0.618
E07	SYBR	circ7	Unkn-18	P13	32.39	32.47	0.127
E08	SYBR	circ10	Unkn-21	P13	23.93	23.88	0.05
F01	SYBR	circ2	Unkn-02	P12	26.95	27.08	0.13
F02	SYBR	circ5	Unkn-05	P12	29.94	29.78	0.18
F03	SYBR	circ8	Unkn-08	P12	30.46	30.31	0.186
F04	SYBR	circ10	Unkn-10	P12	23.56	23.73	0.147
F05	SYBR	circ2	Unkn-13	P13	27.03	26.95	0.2
F06	SYBR	circ5	Unkn-16	P13	29.11	28.56	0.516
F07	SYBR	circ7	Unkn-18	P13	32.41	32.47	0.127
F08	SYBR	circ10	Unkn-21	P13	23.88	23.88	0.05
G01	SYBR	circ3	Unkn-03	P12	33.88	33.9	0.159
G02	SYBR	circ5	Unkn-05	P12	29.82	29.78	0.18
G03	SYBR	circ8	Unkn-08	P12	30.38	30.31	0.186
G04	SYBR	A3	Unkn-11	P12	24.96	24.81	0.145
G05	SYBR	circ2	Unkn-13	P13	26.72	26.95	0.2
G06	SYBR	circ5	Unkn-16	P13	28.5	28.56	0.516
G07	SYBR	circ8	Unkn-19	P13	31.01	30.91	0.174
G08	SYBR	circ10	Unkn-21	P13	23.83	23.88	0.05
H01	SYBR	circ3	Unkn-03	P12	33.76	33.9	0.159
H02	SYBR	circ6	Unkn-06	P12	30.2	30.21	0.01
H03	SYBR	circ8	Unkn-08	P12	30.1	30.31	0.186
H04	SYBR	A3	Unkn-11	P12	24.67	24.81	0.145
H05	SYBR	circ3	Unkn-14	P13	34.16	33.95	0.425
H06	SYBR	circ5	Unkn-16	P13	28.08	28.56	0.516
H07	SYBR	circ8	Unkn-19	P13	30.71	30.91	0.174
H08	SYBR	Actin	Unkn-22	P13	25.52	25.71	0.171

## Sheet: Sheet9
A01	SYBR	circ1	Unkn-01	P21	38.89	38.54	0.308
A02	SYBR	circ3	Unkn-03	P21	35.67	35.58	0.196
A03	SYBR	circ6	Unkn-06	P21	29.74	29.46	0.253
A04	SYBR	circ9	Unkn-09	P21	28.66	28.45	0.184
A05	SYBR	A3	Unkn-11	P21	21.32	21.3	0.111
A06	SYBR	circ3	Unkn-14	P22	34.8	34.57	0.206
A07	SYBR	circ6	Unkn-17	P22	28.67	28.52	0.133
A08	SYBR	circ8	Unkn-19	P22	28.93	28.88	0.057
A09	SYBR	Actin	Unkn-22	P22	22.04	22.13	0.113
A10	SYBR	TIF-4A	Unkn-25	E	19.19	19.08	0.099
A11	SYBR	SORF3-4	Unkn-27	E	15.14	15.09	0.05
A12	SYBR	SORF3-4	Unkn-30	C	25.82	25.66	0.167
B01	SYBR	circ1	Unkn-01	P21	38.34	38.54	0.308
B02	SYBR	circ4	Unkn-04	P21	34.83	35	0.665
B03	SYBR	circ6	Unkn-06	P21	29.4	29.46	0.253
B04	SYBR	circ9	Unkn-09	P21	28.38	28.45	0.184
B05	SYBR	circ1	Unkn-12	P22	34.1	34.06	0.172
B06	SYBR	circ3	Unkn-14	P22	34.49	34.57	0.206
B07	SYBR	circ6	Unkn-17	P22	28.44	28.52	0.133
B08	SYBR	circ9	Unkn-20	P22	27.82	27.73	0.094
B09	SYBR	Actin	Unkn-22	P22	22.09	22.13	0.113
B10	SYBR	TIF-4A	Unkn-25	E	19.04	19.08	0.099
B11	SYBR	TIF-4A	Unkn-28	C	18.27	18.25	0.021
B12	SYBR	SORF3-4	Unkn-30	C	25.69	25.66	0.167
C01	SYBR	circ1	Unkn-01	P21	38.37	38.54	0.308
C02	SYBR	circ4	Unkn-04	P21	34.44	35	0.665
C03	SYBR	circ7	Unkn-07	P21	32.73	32.69	0.058
C04	SYBR	circ9	Unkn-09	P21	28.32	28.45	0.184
C05	SYBR	circ1	Unkn-12	P22	33.88	34.06	0.172
C06	SYBR	circ4	Unkn-15	P22	34.01	33.74	0.339
C07	SYBR	circ6	Unkn-17	P22	28.44	28.52	0.133
C08	SYBR	circ9	Unkn-20	P22	27.74	27.73	0.094
C09	SYBR	TIF-4A	Unkn-23	S	18.41	18.32	0.1
C10	SYBR	TIF-4A	Unkn-25	E	19	19.08	0.099
C11	SYBR	TIF-4A	Unkn-28	C	18.25	18.25	0.021
C12	SYBR	TIF-4A	Unkn-31	D	18.94	18.91	0.027
D01	SYBR	circ2	Unkn-02	P21	33.89	33.45	0.383
D02	SYBR	circ4	Unkn-04	P21	35.74	35	0.665
D03	SYBR	circ7	Unkn-07	P21	32.71	32.69	0.058
D04	SYBR	circ10	Unkn-10	P21	21.26	21.43	0.147
D05	SYBR	circ1	Unkn-12	P22	34.22	34.06	0.172
D06	SYBR	circ4	Unkn-15	P22	33.84	33.74	0.339
D07	SYBR	circ7	Unkn-18	P22	31.65	31.6	0.106
D08	SYBR	circ9	Unkn-20	P22	27.63	27.73	0.094
D09	SYBR	TIF-4A	Unkn-23	S	18.34	18.32	0.1
D10	SYBR	SORF1-2	Unkn-26	E	16.47	16.48	0.086
D11	SYBR	TIF-4A	Unkn-28	C	18.23	18.25	0.021
D12	SYBR	TIF-4A	Unkn-31	D	18.89	18.91	0.027
E01	SYBR	circ2	Unkn-02	P21	33.22	33.45	0.383
E02	SYBR	circ5	Unkn-05	P21	33.47	33.35	0.109
E03	SYBR	circ7	Unkn-07	P21	32.62	32.69	0.058
E04	SYBR	circ10	Unkn-10	P21	21.52	21.43	0.147
E05	SYBR	circ2	Unkn-13	P22	31.21	31.17	0.047
E06	SYBR	circ4	Unkn-15	P22	33.36	33.74	0.339
E07	SYBR	circ7	Unkn-18	P22	31.68	31.6	0.106
E08	SYBR	circ10	Unkn-21	P22	23.46	23.37	0.083
E09	SYBR	TIF-4A	Unkn-23	S	18.21	18.32	0.1
E10	SYBR	SORF1-2	Unkn-26	E	16.4	16.48	0.086
E11	SYBR	SORF1-2	Unkn-29	C	32.11	32.06	0.06
E12	SYBR	TIF-4A	Unkn-31	D	18.89	18.91	0.027
F01	SYBR	circ2	Unkn-02	P21	33.24	33.45	0.383
F02	SYBR	circ5	Unkn-05	P21	33.32	33.35	0.109
F03	SYBR	circ8	Unkn-08	P21	30.03	29.93	0.106
F04	SYBR	circ10	Unkn-10	P21	21.5	21.43	0.147
F05	SYBR	circ2	Unkn-13	P22	31.18	31.17	0.047
F06	SYBR	circ5	Unkn-16	P22	31.89	32.26	0.404
F07	SYBR	circ7	Unkn-18	P22	31.48	31.6	0.106
F08	SYBR	circ10	Unkn-21	P22	23.35	23.37	0.083
F09	SYBR	SORF1-2	Unkn-24	S	18.05	18.01	0.049
F10	SYBR	SORF1-2	Unkn-26	E	16.57	16.48	0.086
F11	SYBR	SORF1-2	Unkn-29	C	31.99	32.06	0.06
F12	SYBR	SORF3-4	Unkn-32	D	17.48	17.47	0.023
G01	SYBR	circ3	Unkn-03	P21	35.35	35.58	0.196
G02	SYBR	circ5	Unkn-05	P21	33.26	33.35	0.109
G03	SYBR	circ8	Unkn-08	P21	29.94	29.93	0.106
G04	SYBR	A3	Unkn-11	P21	21.41	21.3	0.111
G05	SYBR	circ2	Unkn-13	P22	31.12	31.17	0.047
G06	SYBR	circ5	Unkn-16	P22	32.2	32.26	0.404
G07	SYBR	circ8	Unkn-19	P22	28.88	28.88	0.057
G08	SYBR	circ10	Unkn-21	P22	23.3	23.37	0.083
G09	SYBR	SORF1-2	Unkn-24	S	17.96	18.01	0.049
G10	SYBR	SORF3-4	Unkn-27	E	15.1	15.09	0.05
G11	SYBR	SORF1-2	Unkn-29	C	32.07	32.06	0.06
G12	SYBR	SORF3-4	Unkn-32	D	17.44	17.47	0.023
H01	SYBR	circ3	Unkn-03	P21	35.71	35.58	0.196
H02	SYBR	circ6	Unkn-06	P21	29.25	29.46	0.253
H03	SYBR	circ8	Unkn-08	P21	29.82	29.93	0.106
H04	SYBR	A3	Unkn-11	P21	21.19	21.3	0.111
H05	SYBR	circ3	Unkn-14	P22	34.41	34.57	0.206
H06	SYBR	circ5	Unkn-16	P22	32.69	32.26	0.404
H07	SYBR	circ8	Unkn-19	P22	28.81	28.88	0.057
H08	SYBR	Actin	Unkn-22	P22	22.26	22.13	0.113
H09	SYBR	SORF1-2	Unkn-24	S	18.03	18.01	0.049
H10	SYBR	SORF3-4	Unkn-27	E	15.04	15.09	0.05
H11	SYBR	SORF3-4	Unkn-30	C	25.49	25.66	0.167
H12	SYBR	SORF3-4	Unkn-32	D	17.48	17.47	0.023

## Sheet: Sheet10
A01	SYBR	circ1	Unkn-01	P22	34.49	34.6	0.523
A02	SYBR	circ3	Unkn-03	P22	34.41	34.33	0.095
A03	SYBR	circ6	Unkn-06	P22	29.13	29.06	0.359
A04	SYBR	circ9	Unkn-09	P22	28.02	27.98	0.031
A05	SYBR	A3	Unkn-11	P22	20.62	20.52	0.266
A06	SYBR	circ3	Unkn-14	P23	37.28	35.47	3.396
A07	SYBR	circ6	Unkn-17	P23	29.75	29.49	0.227
A08	SYBR	circ8	Unkn-19	P23	29.76	29.66	0.1
A09	SYBR	Actin	Unkn-22	P23	19.58	19.55	0.069
B01	SYBR	circ1	Unkn-01	P22	35.17	34.6	0.523
B02	SYBR	circ4	Unkn-04	P22	34.43	34.03	0.401
B03	SYBR	circ6	Unkn-06	P22	28.67	29.06	0.359
B04	SYBR	circ9	Unkn-09	P22	27.96	27.98	0.031
B05	SYBR	circ1	Unkn-12	P23	37.26	32.46	4.155
B06	SYBR	circ3	Unkn-14	P23	37.58	35.47	3.396
B07	SYBR	circ6	Unkn-17	P23	29.42	29.49	0.227
B08	SYBR	circ9	Unkn-20	P23	27.76	27.77	0.015
B09	SYBR	Actin	Unkn-22	P23	19.6	19.55	0.069
C01	SYBR	circ1	Unkn-01	P22	34.14	34.6	0.523
C02	SYBR	circ4	Unkn-04	P22	34.04	34.03	0.401
C03	SYBR	circ7	Unkn-07	P22	32.04	32.1	0.137
C04	SYBR	circ9	Unkn-09	P22	27.97	27.98	0.031
C05	SYBR	circ1	Unkn-12	P23	30.09	32.46	4.155
C06	SYBR	circ4	Unkn-15	P23	30.17	30.03	0.199
C07	SYBR	circ6	Unkn-17	P23	29.31	29.49	0.227
C08	SYBR	circ9	Unkn-20	P23	27.79	27.77	0.015
D01	SYBR	circ2	Unkn-02	P22	30.67	30.67	0.067
D02	SYBR	circ4	Unkn-04	P22	33.63	34.03	0.401
D03	SYBR	circ7	Unkn-07	P22	32	32.1	0.137
D04	SYBR	circ10	Unkn-10	P22	22.93	22.51	0.365
D05	SYBR	circ1	Unkn-12	P23	30.03	32.46	4.155
D06	SYBR	circ4	Unkn-15	P23	29.88	30.03	0.199
D07	SYBR	circ7	Unkn-18	P23	31.57	31.53	0.074
D08	SYBR	circ9	Unkn-20	P23	27.77	27.77	0.015
E01	SYBR	circ2	Unkn-02	P22	30.73	30.67	0.067
E02	SYBR	circ5	Unkn-05	P22	30.05	29.38	0.638
E03	SYBR	circ7	Unkn-07	P22	32.26	32.1	0.137
E04	SYBR	circ10	Unkn-10	P22	22.34	22.51	0.365
E05	SYBR	circ2	Unkn-13	P23	28.62	29.56	0.819
E06	SYBR	circ4	Unkn-15	P23	N/A	0	0
E07	SYBR	circ7	Unkn-18	P23	31.57	31.53	0.074
E08	SYBR	circ10	Unkn-21	P23	21.56	21.6	0.131
F01	SYBR	circ2	Unkn-02	P22	30.6	30.67	0.067
F02	SYBR	circ5	Unkn-05	P22	29.31	29.38	0.638
F03	SYBR	circ8	Unkn-08	P22	31.03	29.82	1.229
F04	SYBR	circ10	Unkn-10	P22	22.26	22.51	0.365
F05	SYBR	circ2	Unkn-13	P23	29.98	29.56	0.819
F06	SYBR	circ5	Unkn-16	P23	30.17	30.84	1.315
F07	SYBR	circ7	Unkn-18	P23	31.44	31.53	0.074
F08	SYBR	circ10	Unkn-21	P23	21.5	21.6	0.131
G01	SYBR	circ3	Unkn-03	P22	34.37	34.33	0.095
G02	SYBR	circ5	Unkn-05	P22	28.78	29.38	0.638
G03	SYBR	circ8	Unkn-08	P22	29.87	29.82	1.229
G04	SYBR	A3	Unkn-11	P22	20.22	20.52	0.266
G05	SYBR	circ2	Unkn-13	P23	30.08	29.56	0.819
G06	SYBR	circ5	Unkn-16	P23	30	30.84	1.315
G07	SYBR	circ8	Unkn-19	P23	29.65	29.66	0.1
G08	SYBR	circ10	Unkn-21	P23	21.75	21.6	0.131
H01	SYBR	circ3	Unkn-03	P22	34.23	34.33	0.095
H02	SYBR	circ6	Unkn-06	P22	29.38	29.06	0.359
H03	SYBR	circ8	Unkn-08	P22	28.57	29.82	1.229
H04	SYBR	A3	Unkn-11	P22	20.73	20.52	0.266
H05	SYBR	circ3	Unkn-14	P23	31.56	35.47	3.396
H06	SYBR	circ5	Unkn-16	P23	32.36	30.84	1.315
H07	SYBR	circ8	Unkn-19	P23	29.56	29.66	0.1
H08	SYBR	Actin	Unkn-22	P23	19.47	19.55	0.069
