# Supplementary material for: Identification and comparison of circular RNAs in preeclampsia
Source: PeerJ. 2021 Apr 20;9:e11299. doi: 10.7717/peerj.11299 (PMC8063878; doi:10.7717/peerj.11299)
Supplement: Supplemental Information 1 — These data were analyzed for full transcriptome sequencing of patients with preeclampsia and the normal group. [file peerj-09-11299-s001.zip › up-regulated/hsa_circ_0008311.csv]

Normal	PE
1	7.815241
0.5358867	9.562244
0.1975103	3.707107
0.8645372	2.591073
0.1466044	6.682586
0.4413515	6.363736
0.5509526	5.076451
0.7631296	9.733067
0.3815648	4.932589
2.198867	3.504439
2.426417	8.825223
3.41054	4.181695
0.8645372	1.591073
0.1466044	8.682586
0.4413515	4.363736
0.5509526	5.076451
0.7631296	6.733067
0.3815648	4.932589
1.198867	3.504439
1.426417	7.825223
